# Supplementary material for: Reducing endoscopic procedure backlog by improving efficiency: a predictive model and machine learning-based scheduling approach
Source: J Can Assoc Gastroenterol. 2026 Feb 5;9(2):110–5. doi: 10.1093/jcag/gwaf006 (PMC13123678; doi:10.1093/jcag/gwaf006)
Supplement: gwaf006_Supplementary_Data [file gwaf006_supplementary_data.zip]

Archive with 9 entries (7 files):
- suppl_data/CEGeniusLog.txt
- suppl_data/Do not Use/
- suppl_data/Do not Use/20250111_Supplementary documents.docx
- suppl_data/Do not Use/APPRAISE-AI.xlsx
- suppl_data/Do not Use/ICMJE Forms.pdf
- suppl_data/gwaf006_suppl_Supplementary_Coi_forms.zip
- suppl_data/gwaf006_suppl_Supplementary_Figures_1-3_Tables_1-3.docx
- suppl_data/new data/
- suppl_data/new data/gwaf006_AQ11_gwaf006_suppl_Supplementary_Figures_1-3_Tables_1-3 (1).docx
