# Supplementary material for: Reducing endoscopic procedure backlog by improving efficiency: a predictive model and machine learning-based scheduling approach
Source: J Can Assoc Gastroenterol. 2026 Feb 5;9(2):110–5. doi: 10.1093/jcag/gwaf006 (PMC13123678; doi:10.1093/jcag/gwaf006)
Supplement: gwaf006_Supplementary_Data [file gwaf006_supplementary_data.zip › suppl_data/CEGeniusLog.txt]

Date and Time	Username	UserDomainname	Filenamepath	Error Number	Error Message	System Exception	Error LineNumber	Error MethodName	Applicationstarttime	Applicationendtime	CPU Used (%)	RAM Used (MB)

07-May-25 16:02:43	9104675	H-J-PCOUPJ-01	CEGenius v2.8.83	\\\\j-fs01\\OUP_Journals-L\\Production\\JCAGAS\\gwaf006\\FROM_CLIENT\\Accepted_manuscripts\\jcag-2024-0042-20250318124624\\suppl_data\\gwaf006_suppl_Supplementary_Figures_1-3_Tables_1-3.docx	ThisAddInErr_007	Error in Validating MoveToWord	Root element is missing.	0	Application_DocumentBeforeClose	2025-05-07 03:50:19	2025-05-07 03:56:06	38.3927%	14588MB
