# Supplementary material for: Reducing endoscopic procedure backlog by improving efficiency: a predictive model and machine learning-based scheduling approach
Source: J Can Assoc Gastroenterol. 2026 Feb 5;9(2):110–5. doi: 10.1093/jcag/gwaf006 (PMC13123678; doi:10.1093/jcag/gwaf006)
Supplement: gwaf006_Supplementary_Data [file gwaf006_supplementary_data.zip › suppl_data/Do not Use/APPRAISE-AI.xlsx]

## Sheet: PRAISE_AI
Item	Description	Score	Total
Title
1	Title: Identify the report as an AI application to a specific clinical question.	1	/1
Introductions
2	Background: Describe the clinical problem and rationale for developing AI models. Review existing relevant literature exploring AI models for the problem being addressed.	1	/1
3	Objective and Problem: Clearly state what the proposed AI model(s) aims to address with respect to study population and outcome.	1	/1
Methods
4	Source of Data: Describe how the dataset was obtained (e.g., single/multi-center, local/national database, etc.), and study period. Number of Institutions: Single institution (+0), Multiple institutions (>1) (+2). Study period and length of follow-up: Not reported (0), Reported (+1). Setting of Institutions: Academic institutions (+0), Institutions from multiple (>1) countries (+1), Community-bas…		/8
5	Eligibility Criteria: Specify all criteria for inclusion/exclusion of patients and features. Provide appropriate details (e.g., adults, age > 18) and rationale. Inclusion criteria (+1), Exclusion criteria (+1), Details and rationale for criteria provided (+1).		/3
6	Ground Truth: Define the ground truth of interest. Describe how it was collected (e.g., manual annotation by experts) and encoded (binary, categorical, etc.). Ground truth is clearly defined: Yes (+2), No (+0). Quality of Ground Truth: Single, non-expert (+1), Single, expert (+2), Multiple (>1), non-experts (+2), Multiple (>1), experts (+4), Objective, well-captured ground truth (e.g., in-hospita…	6	/6
7	Data abstraction, cleaning, preparation: Describe the methods used to develop the final dataset, with consideration of the following: Feature abstraction, Handling of missing data (e.g., removal, imputation), Feature engineering, Removal of features. Feature abstraction: Rationale provided for choice of candidate features (+1), Time-windows for abstracted features are specified (+1). Handling of …	4	/7
8	Data splitting: Specify how the data was divided into training and testing cohorts. Method of data splitting: Not reported (+0), Random split (80:20 train-test split) (+1), Temporal split (+2), Held-out validation cohort (+2). Method of evaluating model generalizability: Internal validation (+1), Prospective validation (+2), External validation (+3). Risk of data leakage: Yes (+0), No (+2).	4	/7
9	Sample size calculation: Provide rationale for sample size required for model development (e.g., based on power calculation). If not reported (+0), Sample size reported (+2), Number of events reported (+2), Details provided for sample size calculation (+1).	0	/5
10	Baseline: Describe the baseline model that will serve as a comparison for the AI model(s). Existing model from prior literature (+2), Regression model using same features in AI model (+2), Domain expert or comparison to current standard of care (+4).	4	/8
11	Model description: Describe the AI model(s) and software libraries investigated. AI model(s) (+1), Software libraries (+1).	2	/2
12	Hyperparameter tuning: Specify all model hyperparameters that were optimized, the search space for hyperparameter tuning, and evaluation metric(s) used to optimize parameters. Hyperparameters that are tuned are listed (+1), Hyperparameter search strategy is described (+1), Optimization metric is specified (+1). Search space for hyperparameters: Not reported (+0), Reported for some hyperparameters…	5	/5
Results
13	Cohort characteristics: Provide the total cohort size and summary statistics of the training, validation, and testing cohorts. Total cohort size, missing data, follow-up time (+1), Summary statistics to show similarities/differences among cohorts (+2), Incidence of ground truth(s) of interest (+1).		/4
14	Model specification: Present the final AI model and specify the final panel of features and hyperparameters tuned. AI model reported (+1), Final set of features reported (+1), Final set of hyperparameters reported (+1).	3	/3
15	Model evaluation: List the evaluation metrics used to assess performance and calibration. Discrimination metrics: No assessment (+0), Assessment without statistical significance (+1), Assessment with statistical significance (+2). Justification for discrimination metric: No justification (+0), Rationale provided for clinical relevance (+1). Calibration: No assessment (+0), Statistical summary onl…	2	/5
16	Clinical utility assessment: Describe metrics for risk/benefit trade-offs at decision thresholds (e.g., decision curve analysis). No assessment (+0), Sensitivity/specificity for threshold (+2), Decision curve analysis or clinical outcomes (+5).	0	/5
17	Bias assessment: Compare evaluation metrics for the AI model(s) and reference standard when stratified by subgroups. Patient-specific subgroup analysis: Model performance evaluated (+1), Clinical utility evaluated (+1), More than one subgroup evaluated (+1). Task-specific subgroup analysis: Model performance evaluated (+1), Clinical utility evaluated (+1), More than one subgroup evaluated (+1).	3	/6
18	Error analysis: Analyze predictive errors to identify characteristics that are more prone to inaccurate predictions. Analysis of predictive errors (+2), Assessment of surprise errors (+2).	2	/4
Discussion
19	Model explanation (optional): Describe methods used to explain AI models.	Optional
20	Critical analysis: Describe the main findings of the study, including new predictors identified using AI, strengths/weaknesses of the AI model(s) compared to literature, and whether feature importance rankings aligned with clinical intuition.	4	/5
21	Implementation into clinical practice: Describe how the AI model(s) can be applied to clinical practice, improving patient care, clinical decision-making, and/or efficiency.	1	/1
22	Limitations: Discuss the limitations of the AI model(s), including data, features, models, and biases.	1	/2
23	Disclosures: Disclose all financial relationships, sources of funding, and potential conflicts of interest.	1	/1
24	Transparency: Share data, source code, or release an application. Data dictionary (+1), Data available on request (+1), Data available on repository (+4). Model availability: Nomogram/scoring system (+1), Trained model (+1), Complete source code (+1), Executable end-to-end (+2).	3	/10
Overtall score:		48
https://pmc.ncbi.nlm.nih.gov/articles/instance/10520738/bin/jamanetwopen-e2335377-s001.pdf

## Sheet: Sheet1
Class	Duration	# patients	Percentage
short	less than 10’	481	0.384
average	10’ to 20’	518	0.413
long	20’ to 45’	254	0.203

## Sheet: python_packages
Package	Version	Description
python	3.8	The core programming language used for analysis and development.
CPLEX	22.1	Optimization solver for linear programming, mixed-integer programming, and more.
hyperopt	0.2.7	Hyperparameter optimization.
matplotlib	3.5.1	Visualization library used in machine learning workflows.
numpy	1.22.2	Fundamental library for numerical computing.
pandas	1.4.1	Data analysis and manipulation library.
scikit-learn	1.1.1	Core library for machine learning algorithms and tools.
scipy	1.8.0	Scientific computing library used in machine learning tasks.
xgboost	1.5.2	Extreme Gradient Boosting library for machine learning.

## Sheet: simulation_results
Approach	All (#patients)	All (Avg)	P2 (#patients)	P2 (Avg)	P3 (#patients)	P3 (Avg)	P4 (#patients)	P4 (Avg)	P5 (#patients)	P5 (Avg)	SURV (#patients)	SURV (Avg)
Fixed 30’	780	19.52	15	20.13	339	19.52	121	19.57	108	19.6	197	19.38
Predictive Greedy	781	19.51	15	20.13	340	19.5	120	19.56	110	19.55	196	19.4
MIP	826	17.33	12	12.67	280	13.45	147	17	131	21.33	256	19.93
Table 2 Results of the scheduling phase on a waiting list of 1000 patients.

## Sheet: xgboost_parameter
Parameter	Search Space	Final Value	Description
n_estimators	[1, 200]	200	Number of trees in the model.
eta	[0, 1]	Default	Learning rate for step size control.
gamma	[0, 1]	Default	Minimum loss reduction to split a node.
max_depth	[1, 10]	30	Maximum depth of each tree.
min_child_weight	[1, 6]	Default	Minimum sum of weights required in a child node.
subsample	[0.1, 1]	Default	Fraction of samples used for training each tree.
colsample_bytree	[0.5, 1]	Default	Fraction of features used per tree.
reg_alpha	[0, 1]	Default	L1 regularization term.
reg_lambda	[0, 1]	Default	L2 regularization term.
booster	"gbtree"	"gbtree"	Booster used for training.
tree_method	"exact"	"exact"	Method for tree construction.
seed	Any integer	0	Random seed for reproducibility.
